# Supplementary material for: Cellulose Diacetate Aerogels with Low Drying Shrinkage, High-Efficient Thermal Insulation, and Superior Mechanical Strength
Source: Gels. 2024 Mar 21;10(3):210. doi: 10.3390/gels10030210 (PMC10970052; doi:10.3390/gels10030210)
Supplement: Supplementary file 1 [file gels-10-00210-s001.zip]

Archive with 1 entries (1 files):
- gels-2888616-supplementary.pdf
